# Supplementary material for: Diagnostic performance of an ultrasensitive HRP2-based malaria rapid diagnostic test kit used in surveys of afebrile people living in Southern Ghana
Source: Malar J. 2021 Mar 2;20:125. doi: 10.1186/s12936-021-03665-7 (PMC7927401; doi:10.1186/s12936-021-03665-7)
Supplement: Supplementary file 1 — Additional file 1. Data analysis output files. [file 12936_2021_3665_MOESM1_ESM.xlsx]

## Sheet: Sheet1
	correlation coefficient for Simiw participants demographics
	AGE	TEMPERATURE	PARASITE DENSITY	HEAMOGLOBIN
AGE		-0.193674	-0.188748	0.514712
TEMPERATURE	-0.193674		0.123247	-0.117346
PARASITE DENSITY	-0.188748	0.123247		-0.150456
HEAMOGLOBIN	0.514712	-0.117346	-0.150456
	P-values for correlation coefficient for Simiw participants demographics
	AGE	TEMPERATURE	PARASITE DENSITY	HEAMOGLOBIN
AGE		0.000334812	0.100181	9.87369e-25
TEMPERATURE	0.000334812		0.298891	0.0315237
PARASITE DENSITY	0.100181	0.298891		0.194526
HEAMOGLOBIN	9.87369e-25	0.0315237	0.194526
	correlation coefficient for Obom participants demographics
	AGE	TEMPERATURE	PARASITE DENSITY	HEAMOGLOBIN
AGE		-0.38287	-0.230321	0.457543
TEMPERATURE	-0.38287		0.0506544	-0.106744
PARASITE DENSITY	-0.230321	0.0506544		-0.0315172
HEAMOGLOBIN	0.457543	-0.106744	-0.0315172
	P-values for correlation coefficient for Obom participants demographics
	AGE	TEMPERATURE	PARASITE DENSITY	HEAMOGLOBIN
AGE		2.03166e-11	0.0607819	1.83789e-16
TEMPERATURE	2.03166e-11		0.683947	0.0709763
PARASITE DENSITY	0.0607819	0.683947		0.798613
HEAMOGLOBIN	1.83789e-16	0.0709763	0.798613
Crosstab
sitecode				Pfc (P. falciparum PCR)		Total
				0	1
Ewim	UsmRDT	0	Count	87	6	93
			% within Pfc	1	0.462	0.93
		1	Count	0	7	7			Symmetric Measures		Kappa
			% within Pfc	0	0.538	0.07			sitecode			Value	Asymp. Std. Errora	Approx. Tb	Approx. Sig.
	Total		Count	87	13	100			Ewim	Measure of Agreement	Kappa	0.67	0.123	7.097	0
			% within Pfc	1	1	1				N of Valid Cases		100
Obom	UsmRDT	0	Count	152	19	171			Obom	Measure of Agreement	Kappa	0.687	0.043	11.755	0
			% within Pfc	0.859	0.165	0.586				N of Valid Cases		292
		1	Count	25	96	121			Simiw	Measure of Agreement	Kappa	0.552	0.044	10.52	0
			% within Pfc	0.141	0.835	0.414				N of Valid Cases		348
	Total		Count	177	115	292			Total	Measure of Agreement	Kappa	0.635	0.029	17.371	0
			% within Pfc	1	1	1				N of Valid Cases		740
Simiw	UsmRDT	0	Count	153	57	210			a Not assuming the null hypothesis.
			% within Pfc	0.879	0.328	0.603			b Using the asymptotic standard error assuming the null hypothesis.
		1	Count	21	117	138
			% within Pfc	0.121	0.672	0.397
	Total		Count	174	174	348
			% within Pfc	1	1	1
Total	UsmRDT	0	Count	392	82	474
			% within Pfc	0.895	0.272	0.641
		1	Count	46	220	266
			% within Pfc	0.105	0.728	0.359
	Total		Count	438	302	740
			% within Pfc	1	1	1
Crosstab
sitecode				Pfc (P. falciparum PCR)		Total
				0	1
Ewim	mRDT	0	Count	87	6	93
			% within Pfc	1	0.462	0.93
		1	Count	0	7	7
			% within Pfc	0	0.538	0.07			Symmetric Measures
	Total		Count	87	13	100			sitecode			Value	Asymp. Std. Errora	Approx. Tb	Approx. Sig.
			% within Pfc	1	1	1			Ewim	Measure of Agreement	Kappa	0.67	0.123	7.097	0
Obom	mRDT	0	Count	156	31	187				N of Valid Cases		100
			% within Pfc	0.886	0.272	0.645			Obom	Measure of Agreement	Kappa	0.625	0.047	10.679	0
		1	Count	20	83	103				N of Valid Cases		290
			% within Pfc	0.114	0.728	0.355			Simiw	Measure of Agreement	Kappa	0.517	0.043	10.191	0
	Total		Count	176	114	290				N of Valid Cases		348
			% within Pfc	1	1	1			Total	Measure of Agreement	Kappa	0.589	0.03	16.374	0
Simiw	mRDT	0	Count	160	70	230				N of Valid Cases		738
			% within Pfc	0.92	0.402	0.661			a Not assuming the null hypothesis.
		1	Count	14	104	118			b Using the asymptotic standard error assuming the null hypothesis.
			% within Pfc	0.08	0.598	0.339
	Total		Count	174	174	348
			% within Pfc	1	1	1
Total	mRDT	0	Count	403	107	510
			% within Pfc	0.922	0.355	0.691
		1	Count	34	194	228
			% within Pfc	0.078	0.645	0.309
	Total		Count	437	301	738
			% within Pfc	1	1	1
mRDT * UsmRDT * sitecode Crosstabulation
sitecode				Usm (UsmRDT)		Total
				0	1
Ewim	mRDT	0	Count	93	0	93
			% within Usm	1	0	0.93
		1	Count	0	7	7			Symmetric Measures
			% within Usm	0	1	0.07			sitecode			Value	Asymp. Std. Errora	Approx. Tb	Approx. Sig.
	Total		Count	93	7	100			Ewim	Measure of Agreement	Kappa	1	0	10	0
			% within Usm	1	1	1				N of Valid Cases		100
Obom	mRDT	0	Count	171	16	187			Obom	Measure of Agreement	Kappa	0.884	0.028	15.15	0
			% within Usm	1	0.134	0.645				N of Valid Cases		290
		1	Count	0	103	103			Simiw	Measure of Agreement	Kappa	0.84	0.03	15.789	0
			% within Usm	0	0.866	0.355				N of Valid Cases		348
	Total		Count	171	119	290			Total	Measure of Agreement	Kappa	0.872	0.019	23.84	0
			% within Usm	1	1	1				N of Valid Cases		738
Simiw	mRDT	0	Count	207	23	230			a Not assuming the null hypothesis.
			% within Usm	0.986	0.167	0.661			b Using the asymptotic standard error assuming the null hypothesis.
		1	Count	3	115	118
			% within Usm	0.014	0.833	0.339
	Total		Count	210	138	348
			% within Usm	1	1	1
Total	mRDT	0	Count	471	39	510
			% within Usm	0.994	0.148	0.691
		1	Count	3	225	228
			% within Usm	0.006	0.852	0.309
	Total		Count	474	264	738
			% within Usm	1	1	1
